# Supplementary material for: A Multichannel Fluorescent Array Sensor for Discrimination of Different Types of Drug-Induced Kidney Injury
Source: Sensors (Basel). 2023 Jul 3;23(13):6114. doi: 10.3390/s23136114 (PMC10346614; doi:10.3390/s23136114)
Supplement: Supplementary file 1 [file sensors-23-06114-s001.zip]

Archive with 1 entries (1 files):
- sensors-2409023-supplementary.pdf
